# Supplementary material for: Late Holocene Paleodietary Patterns Among the Ancestral Ohlone: Ecogeographic Partitioning of Resources Along the San Francisco Bay Eastern Shore
Source: Am J Biol Anthropol. 2025 Aug 20;187(4):e70112. doi: 10.1002/ajpa.70112 (PMC12365867; doi:10.1002/ajpa.70112)
Supplement: Supplementary file 1 — Data S1. [file AJPA-187-e70112-s002.xlsx]

## Sheet: d13Ccoll
Appendix G. Standard uncertainty calculator											Check Standards			Sample Replicates
Name:				G-11	G-17	G-9	G-11	G-17	G-9		G-13	G-13
Analytical Session:				320	320	320	818	818	818		320	818
Known delta:				-27.81	37.626	-28.85	-27.81	37.626	-28.85		-21.69	-21.69
Standard deviation:				0.057	0.08	0.08	0.057	0.08	0.08		0.06	0.01
Measured mean:				-27.8099	37.6257	-28.9161	-27.8099	37.6256	-28.9553		-21.7528	-21.7231
Measured StDev:				0.0568025	0.0590728	0.175176	0.0579254	0.0622598	0.0891788		0.0585475	0.0354573
Number measured:				48	8	12	25	4	10		4	2
ΔMeasured−Known											-0.0628422	-0.0331458
ssrm	0.0809998			0.151647	0.0244271	0.337553	0.0805285	0.0116289	0.0715758		0.0102834	0.00125722
dfsrm		105
srep	#DIV/0!
dfrep		0
u(Rw)	#DIV/0!
RMSbias	0.0502384
u(Cref)	0.0430116
u(bias)	0.0661354
Standard Uncertainty (uc)	#DIV/0!
1				-27.8269	37.7107	-29.1481	-27.8848	37.6334	-28.9495		-21.6972	-21.6981
2				-27.8152	37.5995	-28.8814	-27.9363	37.5525	-29.0738		-21.8348	-21.7482
3				-27.759	37.595	-29.0032	-27.7934	37.7035	-28.9369		-21.7479
4				-27.8559	37.5978	-29.0533	-27.81	37.6131	-28.8956		-21.7314
5				-27.7902	37.6382	-29.2212	-27.7488		-28.9808
6				-27.8159	37.6216	-29.0452	-27.7868		-28.8577
7				-27.8289	37.5359	-28.6573	-27.8068		-28.9733
8				-27.7645	37.7067	-28.8044	-27.7327		-29.128
9				-27.7978		-28.766	-27.7836		-28.8508
10				-27.8204		-28.7712	-27.791		-28.9064
11				-27.8602		-28.8728	-27.7679
12				-27.8272		-28.7694	-27.8386
13				-27.8833			-27.7236
14				-27.8765			-27.8241
15				-27.8191			-27.8307
16				-27.7414			-27.8016
17				-27.8478			-27.7955
18				-27.7632			-27.9326
19				-27.8835			-27.7756
20				-27.8498			-27.8169
21				-27.6813			-27.7511
22				-27.8012			-27.7537
23				-27.7715			-27.8656
24				-27.7583			-27.7875
25				-27.7403			-27.9095
26				-27.7598
27				-27.7192
28				-27.7454
29				-27.7719
30				-27.718
31				-27.6767
32				-27.7999
33				-27.7544
34				-27.8784
35				-27.8174
36				-27.8434
37				-27.8226
38				-27.8493
39				-27.8189
40				-27.8303
41				-27.8541
42				-27.8664
43				-27.9286
44				-27.886
45				-27.7866
46				-27.8466
47				-27.9052
48				-27.8191
49
50
51
52
53
54
55
56
57
58
59
60
61
62
63
64
65
66
67
68
69
70
71
72
73
74
75
76
77
78
79
80
81
82
83
84
85
86
87
88
89
90
91
92
93
94
95
96
97
98
99
100
101
102
103
104
105
106
107
108
109
110
111
112
113
114
115
116
117
118
119
120
121
122
123
124
125
126
127
128
129
130
131
132
133
134
135
136
137
138
139
140
141
142
143
144
145
146
147
148
149
150
151
152
153
154
155
156
157
158
159
160
161
162
163
164
165
166
167
168
169
170
171
172
173
174
175
176
177
178
179
180
181
182
183
184
185
186
187
188
189
190
191
192
193
194
195
196
197
198
199
200

## Sheet: d15Ncoll
Appendix G. Standard uncertainty calculator											Check Standards			Sample Replicates
Name:				G-11	G-17	G-9	G-11	G-17	G-9		G-13	G-13
Analytical Session				320	320	320	818	818	818		320	818
Known delta:				-10.31	-6.8	41.13	47.6	-10.31	-6.8		7.72	7.72
Standard deviation:				0.08	0.1	0.17	0.17	0.13	0.18		0.03	0.03
Measured mean:				-9.76988	47.5992	-4.30509	-9.76938	47.5963	-4.31167		7.68307	7.75448
Measured StDev:				0.0757173	0.100534	0.171978	0.165276	0.273518	0.236514		0.0341507	0.0832758
Number measured:				49	8	15	24	4	8		4	2
ΔMeasured−Known											-0.0369345	0.0344792
ssrm	0.137865			0.275189	0.0707489	0.414072	0.628272	0.224437	0.391573		0.0034988	0.00693485
dfsrm		106
srep	#DIV/0!
dfrep		0
u(Rw)	#DIV/0!
RMSbias	0.035728
u(Cref)	0.03
u(bias)	0.0466528
Standard Uncertainty (uc)	#DIV/0!
1				-9.78604	47.6176	-4.38381	-10.0231	47.7013	-4.58154		7.70195	7.81336
2				-9.68499	47.7467	-4.18629	-9.81645	47.6718	-3.99482		7.71687	7.69559
3				-9.72504	47.5231	-4.01852	-9.7498	47.1967	-4.21196		7.63925
4				-9.71996	47.5095	-4.19231	-9.55507	47.8154	-4.50407		7.67419
5				-9.67115	47.6035	-4.25259	-9.84003		-4.07204
6				-9.81101	47.7238	-4.15004	-9.72824		-4.49785
7				-9.66811	47.6089	-4.32605	-9.82141		-4.51463
8				-9.82755	47.4607	-4.38924	-9.705		-4.11644
9				-9.87946		-4.51631	-9.49448
10				-9.82595		-4.23327	-9.78945
11				-9.82216		-4.49633	-9.58768
12				-9.75289		-4.33678	-10.0957
13				-9.86402		-4.24033	-9.6514
14				-9.82682		-4.69482	-9.86137
15				-9.8178		-4.1596	-9.85201
16				-9.95139			-9.80333
17				-9.68559			-9.83835
18				-9.78282			-9.73453
19				-9.65318			-9.74695
20				-9.80213			-9.61613
21				-9.73912			-10.1779
22				-9.78117			-9.54841
23				-9.69634			-9.66843
24				-9.70232			-9.75985
25				-9.78781
26				-9.83383
27				-9.694
28				-9.73957
29				-9.80161
30				-9.71626
31				-9.90568
32				-9.81175
33				-9.83621
34				-9.88263
35				-9.73301
36				-9.61848
37				-9.61845
38				-9.71496
39				-9.73361
40				-9.85125
41				-9.78556
42				-9.69701
43				-9.7954
44				-9.76125
45				-9.69116
46				-9.83988
47				-9.86918
48				-9.73376
49				-9.79465
50
51
52
53
54
55
56
57
58
59
60
61
62
63
64
65
66
67
68
69
70
71
72
73
74
75
76
77
78
79
80
81
82
83
84
85
86
87
88
89
90
91
92
93
94
95
96
97
98
99
100
101
102
103
104
105
106
107
108
109
110
111
112
113
114
115
116
117
118
119
120
121
122
123
124
125
126
127
128
129
130
131
132
133
134
135
136
137
138
139
140
141
142
143
144
145
146
147
148
149
150
151
152
153
154
155
156
157
158
159
160
161
162
163
164
165
166
167
168
169
170
171
172
173
174
175
176
177
178
179
180
181
182
183
184
185
186
187
188
189
190
191
192
193
194
195
196
197
198
199
200

## Sheet: d13Cbonbiop
Appendix G. Standard uncertainty calculator (Szpak et al. 2017)				Calibration Standards		Check Standards
Name:				NBS19		BYM
Analytical Session:				218		218
Known delta:				1.95		-2.29
Standard deviation:				0.14		0.23
Measured mean:				2.07879		-2.26043
Measured StDev:				0.0111373		0.0194407
Number measured:				15		12
ΔMeasured−Known						0.0295661
ssrm	0.0153543			0.00173654		0.00415736
dfsrm		25
srep	#DIV/0!
dfrep		0
u(Rw)	#DIV/0!
RMSbias	0.0295661
u(Cref)	0.23
u(bias)	0.231893
Standard Uncertainty (uc)	#DIV/0!
1				2.08		-2.29165
2				2.07215		-2.25767
3				2.08424		-2.27766
4				2.05375		-2.26895
5				2.09597		-2.25064
6				2.09063		-2.23313
7				2.07908		-2.25796
8				2.07273		-2.28411
9				2.09419		-2.23531
10				2.08478		-2.23991
11				2.06594		-2.27673
12				2.072		-2.25148
13				2.08435
14				2.07996
15				2.07206
16
17
18
19
20
21
22
23
24
25
26
27
28
29
30
31
32
33
34
35
36
37
38
39
40
41
42
43
44
45
46
47
48
49
50
51
52
53
54
55
56
57
58
59
60
61
62
63
64
65
66
67
68
69
70
71
72
73
74
75
76
77
78
79
80
81
82
83
84
85
86
87
88
89
90
91
92
93
94
95
96
97
98
99
100
101
102
103
104
105
106
107
108
109
110
111
112
113
114
115
116
117
118
119
120
121
122
123
124
125
126
127
128
129
130
131
132
133
134
135
136
137
138
139
140
141
142
143
144
145
146
147
148
149
150
151
152
153
154
155
156
157
158
159
160
161
162
163
164
165
166
167
168
169
170
171
172
173
174
175
176
177
178
179
180
181
182
183
184
185
186
187
188
189
190
191
192
193
194
195
196
197
198
199
200
