# Supplementary material for: Late Holocene Paleodietary Patterns Among the Ancestral Ohlone: Ecogeographic Partitioning of Resources Along the San Francisco Bay Eastern Shore
Source: Am J Biol Anthropol. 2025 Aug 20;187(4):e70112. doi: 10.1002/ajpa.70112 (PMC12365867; doi:10.1002/ajpa.70112)
Supplement: Supplementary file 2 — Data S2. [file AJPA-187-e70112-s001.xlsx]

## Sheet: Sheet1
Supplemental 2. Sample demographics, stable isotope values, and sample quality indicators for the CA-ALA-329 population.
Burial	Sex	Age Category	Age Estimate (yr)	Phase	δ13C (col, VPDB, ‰)	δ15N (col, AIR, ‰)	C/N	Col Yield (%)	%C	%N	δ13C (bioapat, VPDB, ‰)	Biopapat Yield (%)
1	male	Adult (18+)	35-45	Late Period	-17.6331	11.5817	3.24557	10.7764	42.665	15.3366	-13.9776	27.4786
2	female	Adult (18+)	35+	Late Period	-18.2855	9.48337	3.23844	17.821	43.8911	15.812	-14.2002	34.6019
5	male	Adult (18+)	26-35	Late Period	-18.1958	10.2046	3.24829	17.2865	43.6168	15.6656	-14.3082	26.6328
6	female	Adult (18+)	21-30	Late Period	-18.6693	9.48731	3.25802	7.48009	40.8358	14.6229	-13.5126	30.4887
7	female	Adolescent (12-18)	14	Late Period	-18.7398	8.67805	3.23535	16.2346	44.1669	15.9266	-14.29	32.2041
12	female	Adult (18+)	39-44	Late Period	-18.3469	9.16086	3.25616	21.4015	43.3273	15.524	-15.0414	36.4188
14	male	Adult (18+)	31-40	Late Period	-17.368	11.5854	3.2356	15.8537	43.3085	15.6158	-13.78	32.7492
17	indeterminate	Child (3-12)	5-7	Late Period	-18.8064	10.0271	3.24413	14.0554	44.3229	15.9396	-13.9315	24.7477
21	male	Adult (18+)	30-35	Late Period	-19.2956	8.76289	3.24615	19.3614	44.9747	16.1639	-15.1257	32.7076
23	male	Adult (18+)	30-40	Late Period	-17.0665	11.0168	3.23076	7.35395	41.9182	15.1372	-12.5926	30.4375
29	indeterminate	Child (3-12)	4-5	Late Period	-17.0154	12.2554	3.2557	11.5082	43.424	15.5608	-12.7896	22.8417
35	indeterminate	Infant (0-3)	2-3	Middle Period	-18.6971	10.0248	3.27107	12.0615	43.4599	15.5005	-14.9801	24.3126
39	male	Adult (18+)	27-35	Late Period	-18.1028	10.1858	3.25125	20.3795	45.381	16.2844	-15.0102	35.2386
46	female	Adult (18+)	35+	Middle Period	-19.2103	8.13592	3.27609	3.19096	41.3075	14.7103	-12.7829	23.0127
51	female	Adult (18+)	39-44	Late Period	-20.2263	5.36795	3.25012	14.2174	44.7159	16.0513	-14.2908	24.7572
52	female	Adult (18+)	40+	Late Period	-17.7591	10.5909	3.27279	19.5203	45.1319	16.0884	-14.5856	43.536
53	male	Adult (18+)	17-21	Late Period	-18.0907	9.46124	3.32608	2.72948	40.7012	14.2765	-12.7018	36.4311
57	female	Adult (18+)	30+	Late Period	-18.1716	9.18075	3.29553	6.47334	43.4392	15.3781	-12.5967	34.7259
58	male	Adult (18+)	25-35	Late Period	-18.0705	9.97319	3.34015	3.87097	40.4303	14.1217	-12.4284	28.3977
61	male	Adult (18+)	35-50	Late Period	-20.0544	7.41281	3.30309	3.8004	41.0052	14.4832	-13.8722	28.2136
62	female	Adult (18+)	31-40	Late Period	-18.1701	9.86429	3.2764	18.85	45.2836	16.1247	-13.9139	30.4196
63	male	Adolescent (12-18)	13-15	Late Period	-18.0489	10.1068	3.24814	5.12977	41.0533	14.7455	-12.4176	26.38
64	male	Adult (18+)	30-39	Late Period	-18.2199	10.2087	3.28045	10.8154	44.0395	15.6623	-14.2748	27.5289
65	male	Adult (18+)	35-39	Late Period	-17.7162	11.3563	3.29152	4.78459	41.2914	14.6356	-12.6147	33.9693
66	female	Adult (18+)	31-40	Late Period	-18.1691	9.7244	3.26913	11.0795	35.291	12.5944	-13.7009	24.6659
69	male	Adult (18+)	25-34	Late Period	-18.4005	9.89585	3.26064	13.6222	43.8123	15.6762	-14.6264	33.4301
70	male	Adolescent (12-18)	16-18	Late Period	-16.7385	11.253	3.3332	3.83138	41.5578	14.5458	-12.041	27.9992
71	male	Adult (18+)	31-40	Late Period	-16.6676	11.7978	3.26092	10.0991	43.2196	15.4627	-14.2186	32.0771
74	female	Adult (18+)	35-44	Late Period	-17.7551	9.96393	3.29244	6.07235	41.1395	14.5776	-13.1688	27.8484
76	female	Adult (18+)	18-25	Late Period	-17.8959	9.56443	3.25948	6.61226	41.3792	14.8109	-12.2162	30.1367
77	female	Adult (18+)	21-30	Late Period	-17.6842	10.0135	3.24554	9.37939	42.8976	15.4203	-13.0801	29.5923
78	male	Adult (18+)	35-44	Late Period	-18.5098	9.7355	3.26694	4.74775	40.5212	14.4707	-12.9686	26.8316
84	female	Adult (18+)	25-35	Late Period	-18.1446	9.89536	3.26983	15.6659	44.9321	16.0316	-14.7291	40.833
86	female	Adult (18+)	35+	Late Period	-18.3464	9.15062	3.29624	4.15041	41.2522	14.6008	-14.2496	31.8803
92	female	Adult (18+)	20-24	Middle Period	-19.544	8.50832	3.29865	18.3402	44.4315	15.7145	-14.9002	36.3466
93	female	Adult (18+)	39-44	Late Period	-17.8124	9.91468	3.27073	20.8005	43.3223	15.453	-14.5732	33.6861
94	male	Adult (18+)	21-30	Late Period	-18.223	10.8435	3.30466	4.68815	41.7242	14.7302	-12.2064	22.0889
95	indeterminate	Infant (0-3)	2	Late Period	-17.5904	9.93981	3.29074	16.8716	39.2748	13.9241	-14.7781	28.4335
96	female	Adult (18+)	35-45	Late Period	-18.1724	9.13145	3.3004	17.7791	44.4591	15.716	-14.1936	37.0869
99	male	Adult (18+)	35-44	Middle Period	-18.126	10.4953	3.31685	5.82311	42.4624	14.9357	-13.4226	23.6966
100	male	Adult (18+)	41-50	Late Period	-17.5574	12.065	3.31387	4.38059	41.6082	14.6484	-12.6548	22.9133
101	female	Adolescent (12-18)	13-15	Late Period	-18.8886	8.36702	3.27463	15.9554	43.4507	15.4804	-13.5201	22.8444
102	male	Adult (18+)	21-30	Late Period	-18.3283	10.149	3.30017	18.921	59.1688	20.9172	-14.5825	29.1853
103	male	Adult (18+)	31-40	Middle Period	-18.7768	8.72786	3.27474	16.3766	44.7521	15.9435	-14.8383	28.0116
104	female	Adult (18+)	35-44	Middle Period	-18.686	8.61227	3.28088	7.13249	39.0697	13.893	-14.039	18.9732
105	male	Adult (18+)	25+	Late Period	-16.6928	12.5667	3.25502	20.434	43.9374	15.7481	-13.4683	32.27
106	male	Adult (18+)	31-40	Middle Period	-18.9284	8.66866	3.26767	-17.8441	42.4511	15.1564	-14.9936	40.9746
107	indeterminate	Child (3-12)	6-7	Middle Period	-18.8267	8.46869	3.25169	20.8148	42.6482	15.3016	-14.28	32.8149
108	female	Adult (18+)	31-40	Middle Period	-18.3128	9.18472	3.26453	21.7169	42.7955	15.2941	-14.8026	31.0827
109	male	Adult (18+)	27-35	Middle Period	-18	9.6199	3.28088	18.8212	42.0991	14.9703	-14.3572	37.2615
110	male	Adult (18+)	30-35	Late Period	-17.7576	10.6223	3.41632	2.56328	38.61	13.1852	-12.5617	22.8517
111	female	Adult (18+)	31-40	Middle Period	-19.3072	7.69012	3.27997	18.7432	44.2613	15.7435	-14.487	46.1467
113	female	Adult (18+)	18-21	Middle Period	-18.1406	9.70211	3.40382	6.48138	40.9929	14.0504	-11.627	26.6801
114	female	Adolescent (12-18)	13-15	Middle Period	-17.556	8.9004	3.3048	10.7429	40.7253	14.3769	-11.9793	29.3427
116	female	Adult (18+)	35+	Late Period	-17.7671	10.1685	3.25361	20.9182	42.8093	15.3504	-14.6567	32.9538
117	indeterminate	Adult (18+)	30+	Middle Period	-19.3783	7.86184	3.33509	8.564	42.1757	14.7537	-11.571	21.7528
119	male	Adolescent (12-18)	16-18	Late Period	-18.7604	8.58992	3.24697	18.309	43.7049	15.7036	-14.6397	27.1395
120	male	Adult (18+)	18-21	Late Period	-19.4983	6.42215	3.2826	10.3994	41.5763	14.7766	-13.7787	22.7035
122	female	Adult (18+)	39-44	Late Period	-19.2358	8.00141	3.24154	21.1867	40.8696	14.7094	-15.6476	28.7664
123	indeterminate	Infant (0-3)	2-2.5	Late Period	-18.5911	13.0235	3.26962	19.8788	42.4936	15.1625	-15.997	32.3825
124	female	Adolescent (12-18)	16-18	Late Period	-17.9979	9.78755	3.25647	22.4901	45.6545	16.3562	-13.848	32.7264
125	male	Adult (18+)	25-40	Late Period	-18.0042	10.7102	3.2802	17.8515	42.9753	15.285	-14.936	25.8473
127	male	Adolescent (12-18)	16-18	Late Period	-18.1624	10.3498	3.29803	21.0775	44.4756	15.7331	-13.6649	32.6969
128	male	Adult (18+)	30+	Late Period	-19.1561	8.42286	3.29587	7.70297	42.4063	15.0109	-14.3279	31.814
129	female	Adult (18+)	35+	Late Period	-17.9093	11.2993	3.29172	17.3064	44.0377	15.6081	-14.4749	33.8047
131	male	Adult (18+)	35+	Late Period	-16.9839	11.4318	3.282	10.8459	43.1699	15.3458	-13.978	32.5755
133	female	Adult (18+)	35-44	Late Period	-18.152	9.63117	3.29239	15.0268	44.3341	15.7099	-14.3644	28.4314
134	female	Adult (18+)	40+	Late Period	-17.8783	10.0466	3.30848	8.20561	42.6012	15.0224	-13.8923	24.3612
135	male	Adult (18+)	39-44	Late Period	-17.3082	11.5918	3.3013	5.41862	39.6529	14.0132	-13.8755	22.4371
136	male	Adult (18+)	35-44	Late Period	-18.3664	9.32532	3.29966	4.18926	41.2484	14.5843	-12.8409	26.3668
139	female	Adult (18+)	41-50	Late Period	-18.4319	9.89405	3.28336	20.2214	42.8932	15.2411	-14.9606	28.0284
140	indeterminate	Adult (18+)	adult	Late Period	-17.8493	11.2136	3.28739	8.31934	41.8921	14.8671	-13.7588	37.4786
143	indeterminate	Adult (18+)	adult	Middle Period	-18.3788	10.2375	3.28982	15.8752	44.1116	15.6433	-14.8729	33.006
144	female	Adult (18+)	25-34	Late Period	-19.1802	9.11556	3.29946	13.2689	43.5379	15.3947	-14.6784	30.3948
146	female	Adult (18+)	21-30	Late Period	-18.5479	9.3144	3.27269	21.1124	45.5368	16.2332	-14.6856	30.9366
148	indeterminate	Adolescent (12-18)	12-15	Late Period	-18.0912	10.4334	3.30378	4.7174	42.2351	14.9145	-12.3986	21.5326
149	female	Adult (18+)	25+	Late Period	-18.4399	10.1739	3.29793	7.56956	42.7979	15.1401	-13.7113	22.0667
150	male	Adult (18+)	27-30	Late Period	-18.1583	9.89148	3.3022	5.8488	40.6551	14.3634	-12.6929	30.3319
151	male	Adult (18+)	27-35	Late Period	-17.4858	11.3585	3.28014	9.08203	39.2747	13.9691	-13.6522	24.6554
152	male	Adolescent (12-18)	12-14	Late Period	-18.383	9.50901	3.25988	2.4107	38.94	13.9361	-12.697	21.9402
153	female	Adult (18+)	17-20	Late Period	-19.207	8.28425	3.2923	2.33189	38.8095	13.7526	-12.3449	23.6228
158	female	Adult (18+)	25-39	Late Period	-19.7093	6.28081	3.2491	4.17562	38.8662	13.9558	-13.1878	14.6689
163	female	Adult (18+)	39-50	Late Period	-18.7703	9.0266	3.26416	18.429	44.9096	16.0515	-14.87	24.8069
167	female	Adult (18+)	30-40	Late Period	-17.7713	9.41802	3.27875	5.60772	39.114	13.9178	-12.7167	16.45
168	indeterminate	Adult (18+)	30+	Late Period	-17.9966	10.4417	3.28681	1.8117	38.056	13.5082	-12.6907	23.7141
169	male	Adult (18+)	35+	Middle Period	-18.7627	9.42058	3.28879	2.42898	39.2683	13.93	-11.135	30.3649
170	indeterminate	Child (3-12)	6-8	Late Period	-18.715	9.87178	3.26336	16.649	42.9246	15.3457	-14.5839	29.3013
173	male	Adult (18+)	25-35	Late Period	-17.5508	10.7941	3.26954	9.42097	40.0944	14.3069	-14.1377	26.221
180	male	Adult (18+)	41-50	Late Period	-18.0694	10.2126	3.28905	4.86157	39.1283	13.8793	-12.7006	29.0418
182	female	Adult (18+)	21-35	Late Period	-17.2011	11.0299	3.25027	19.1855	42.2739	15.174	-13.667	32.6193
185	male	Adolescent (12-18)	13-15	Middle Period	-19.5607	8.36846	3.27612	17.6449	43.7509	15.5802	-13.7852	34.0733
187	indeterminate	Infant (0-3)	2.5	Late Period	-18.4765	11.1457	3.25825	18.4758	43.2904	15.5008	-14.953	24.384
192	female	Adult (18+)	50+	Late Period	-18.915	8.69853	3.27019	17.3851	42.3389	15.1047	-14.27	24.9512
194	female	Adult (18+)	35-45	Late Period	-19.1675	8.63117	3.28414	6.32897	40.9244	14.5381	-13.7334	18.5208
209	female	Adult (18+)	18-22	Late Period	-18.0508	10.2056	3.26846	17.3286	44.0782	15.7335	-14.0892	32.466
211	female	Adult (18+)	21-30	Late Period	-18.2728	10.0811	3.27025	19.3946	44.1239	15.7413	-14.5888	28.6765
213	male	Adult (18+)	39-50	Late Period	-17.7827	10.5133	3.27049	12.9547	43.4001	15.4819	-14.3136	28.0041
216	male	Adult (18+)	39-50	Late Period	-18.4512	10.2847	3.28368	2.8301	39.7879	14.1363	-12.924	25.7111
219	female	Adult (18+)	19-30	Late Period	-18.9555	8.80528	3.28382	6.48917	42.1222	14.9651	-14.7539	35.9813
220	female	Adult (18+)	39-50	Late Period	-18.3675	9.62236	3.28904	16.9996	44.4082	15.7522	-14.9887	32.915
222	male	Adult (18+)	adult	Late Period	-17.786	10.4107	3.38045	-1.46725	39.629	13.6768	-13.8366	43.6424
223	male	Adult (18+)	20-25	Late Period	-17.3518	10.4692	3.27603	9.69193	42.6902	15.2029	-13.9398	33.0018
225	male	Adult (18+)	35-45	Middle Period	-18.2206	9.90764	3.25888	13.2983	42.8042	15.3237	-14.7754	29.243
227	male	Adult (18+)	21-30	Late Period	-17.9846	10.1461	3.27205	10.3626	42.8029	15.2616	-14.1047	29.8414
231	female	Adult (18+)	20-30	Middle Period	-18.5393	8.74005	3.26603	14.3796	43.308	15.4701	-14.525	29.6201
233	indeterminate	Infant (0-3)	2-2.5	Late Period	-17.7797	14.0237	3.26713	20.7689	44.4988	15.8902	-15.2095	23.4902
235	female	Adult (18+)	22-24	Late Period	-18.6393	8.35232	3.26726	19.2092	44.5343	15.9022	-14.755	27.1351
240	indeterminate	Infant (0-3)	2-3	Middle Period	-17.6658	14.2144	3.28628	8.34288	40.8706	14.5095	-12.7809	19.3961
242	male	Adult (18+)	35-44	Middle Period	-16.6124	12.2992	3.27098	19.1108	43.4477	15.4966	-13.709	31.3725
243	male	Adult (18+)	35-44	Middle Period	-17.3479	11.7127	3.29966	5.85994	39.3879	13.9265	-11.1777	30.7328
244	male	Adult (18+)	39-44	Middle Period	-17.5169	11.0925	3.28874	5.73484	39.6035	14.0492	-11.4643	24.3079
245	male	Adult (18+)	31-40	Middle Period	-16.7295	12.4307	3.28562	17.1573	43.3746	15.4016	-12.3932	30.5269
246	indeterminate	Infant (0-3)	2-2.5	Late Period	-16.3634	14.7233	3.27196	22.1095	44.3207	15.8032	-13.8747	22.0034
249	male	Adult (18+)	35-44	Middle Period	-17.1709	11.8315	3.35682	4.22273	38.7475	13.4668	-11.0485	27.5321
250	female	Adolescent (12-18)	16-18	Middle Period	-19.0254	9.25987	3.2815	19.0259	43.6525	15.5197	-14.9031	28.129
251	female	Adult (18+)	25-35	Middle Period	-18.7661	9.01389	3.29438	22.6172	43.9393	15.5606	-15.3523	30.5009
253	female	Adult (18+)	21-35	Late Period	-18.0082	10.0533	3.30134	17.0011	43.5169	15.3785	-14.1304	30.7392
254	female	Adult (18+)	40+	Late Period	-18.5783	8.7443	3.29215	16.6804	41.6443	14.7579	-14.0654	25.9334
255	male	Child (3-12)	11-12	Late Period	-18.485	8.96775	3.30575	20.409	42.4271	14.9734	-14.6196	27.9771
256	male	Adult (18+)	30-40	Late Period	-18.3051	9.7095	3.31762	7.25638	40.2533	14.1554	-12.5241	26.1787
257	female	Adult (18+)	20-30	Middle Period	-18.6111	8.57567	3.29261	18.8097	43.9593	15.576	-14.4071	26.2025
259	male	Adolescent (12-18)	12-14	Middle Period	-18.2572	9.68343	3.29937	23.5261	44.2726	15.6549	-14.6871	29.4118
260	male	Adult (18+)	21-25	Middle Period	-16.6553	12.1788	3.27444	19.3671	39.2344	13.979	-13.7233	29.172
261	female	Adult (18+)	21-35	Middle Period	-18.4851	9.55073	3.29465	6.736	38.6291	13.6789	-13.4527	18.0887
263	female	Adult (18+)	25+	Middle Period	-19.3778	7.70964	3.3157	17.6131	43.6323	15.3525	-13.6015	29.3741
264	indeterminate	Child (3-12)	3-5	Middle Period	-19.885	6.63083	3.32054	6.02785	40.9025	14.3711	-13.24	26.0883
265	male	Adolescent (12-18)	14-16	Middle Period	-17.0949	11.4343	3.28731	16.8638	43.2702	15.3566	-13.7835	26.6685
266	female	Adult (18+)	39-44	Middle Period	-17.6743	10.6802	3.30643	19.0849	46.6493	16.4601	-14.514	27.9115
267	male	Adolescent (12-18)	16-18	Middle Period	-18.442	9.68318	3.29869	14.0968	48.6096	17.192	-13.3476	26.6329
269	female	Adult (18+)	30-45	Middle Period	-17.6039	10.583	3.29768	17.5933	42.2483	14.9468	-14.0659	26.7142
270	indeterminate	Child (3-12)	6.5-8.5	Middle Period	-19.5778	6.59697	3.29984	21.3539	44.7492	15.8212	-14.4137	30.3383
271	indeterminate	Child (3-12)	6-7	Middle Period	-19.5157	6.38235	3.29575	18.8708	44.9741	15.9205	-15.0203	28.9735
272	indeterminate	Infant (0-3)	2-3	Late Period	-18.7482	8.30954	3.31209	4.46911	41.4568	14.6029	-12.047	22.8327
273	male	Adult (18+)	20-31	Middle Period	-18.6417	9.99231	3.29663	19.6819	47.9711	16.9768	-14.1139	38.9907
274	male	Adult (18+)	18-30	Late Period	-17.7129	11.2959	3.31723	15.564	43.3043	15.2301	-13.3467	29.4774
278	female	Adult (18+)	35-50	Late Period	-18.7892	9.85147	3.29945	10.4268	42.1386	14.9	-12.1031	23.8156
279	female	Adult (18+)	30+	Late Period	-18.5158	9.71089	3.30233	11.4419	46.5646	16.4506	-12.874	19.2989
280	female	Adult (18+)	31-40	Late Period	-18.8911	8.70658	3.29937	17.4143	43.6259	15.4262	-15.0567	27.8784
281	female	Adult (18+)	35-45	Late Period	-18.1474	9.40742	3.2808	18.1894	43.257	15.3824	-14.7891	23.9697
282	female	Adult (18+)	31-44	Late Period	-18.0818	9.96421	3.28705	14.3041	43.1857	15.3278	-14.4683	19.5444
284	female	Adult (18+)	30+	Late Period	-18.4682	9.02291	3.29028	16.8515	43.4604	15.4102	-14.9367	25.135
5329	female	Adult (18+)	20-29	Late Period	-18.47	8.77	3.22094	21.82	44.09	15.97	-13.96
7071	male	Adult (18+)	30-39	Late Period	-16.4	11.18	3.59518	21.23	46.84	15.2	-13.27
7073	female	Adult (18+)	30-39	Late Period	-18.32	8.96	3.6285	14.02	46.59	14.98	-13.59
7075	female	Adult (18+)	40+	Middle Period	-18.65	8.58	3.24856	17.18	46.64	16.75	-13.89
7076	male	Adult (18+)	40+	Late Period	-17.89	9.53	3.21653	19.22	44.14	16.01	-14.27
7077	female	Adult (18+)	30-39	Middle Period	-18.97	8.43	3.60051	20.18	46.57	15.09	-14.44
7082	female	Adult (18+)	20-29	Middle Period	-17.12	11.86	3.59519	29.67	44.19	14.34	-14.48
7094	male	Adult (18+)	17-19	Middle Period	-17.25	10.79	3.23893	24.7	45.78	16.49	-13.99
7095	female	Adult (18+)	20-29	Middle Period	-18.41	9.58	3.61358	21.44	46.77	15.1	-15.04
7098	male	Adult (18+)	20+	Late Period	-17.34	10.69	3.35846	20.57	46.98	16.32	-14.58
7100	male	Adult (18+)	30-39	Late Period	-17.75	10.01	3.3874	10.99	43.32	14.92	-13.37
7108	female	Adult (18+)	20-29	Late Period	-18.61	9	3.45772	4.69	42.53	14.35	-12.95
113A	indeterminate	Infant (0-3)	0-.5	Middle Period	-18.6237	11.0743	3.45704	0.680953	38.3919	12.9563	-11.8734	17.9755
Bold values indicate sample quality indicators that don't meet criteria and the sample was removed from the analysis
Italicized burials indicate samples previously published in Bartelink 2006
